# Supplementary material for: Assessing, Pricing and Funding Point-of-Care Diagnostic Tests for Community-Acquired Acute Respiratory Tract Infections–Overview of Policies Applied in 17 European Countries
Source: Antibiotics (Basel). 2022 Jul 22;11(8):987. doi: 10.3390/antibiotics11080987 (PMC9331460; doi:10.3390/antibiotics11080987)
Supplement: Supplementary file 1 [file antibiotics-11-00987-s001.zip]

Archive with 1 entries (1 files):
- antibiotics-1820248-supplementary.pdf
